# Supplementary material for: Defect-Engineering of 2D Dichalcogenide VSe2 to Enhance Ammonia Sensing: Acumens from DFT Calculations
Source: Biosensors (Basel). 2023 Feb 11;13(2):257. doi: 10.3390/bios13020257 (PMC9954586; doi:10.3390/bios13020257)
Supplement: Supplementary file 1 [file biosensors-13-00257-s001.zip]

Archive with 1 entries (1 files):
- biosensors-2108839-supplementary.pdf
